# Supplementary material for: 5-O-Methylvisammioside inhibits HMGB1-induced Angiogenesis of hepatocellular carcinoma through RAGE/MEK/ERK signaling pathway
Source: PLoS One. 2025 May 5;20(5):e0322056. doi: 10.1371/journal.pone.0322056 (PMC12052179; doi:10.1371/journal.pone.0322056)
Supplement: S1 File — Original cell wound closure for Fig 2B. Original cell migration for Fig 2D. Original tube formation numbers for Fig 2F. Original microvessels number for Fig 3B. Original microvascular branches number for Fig 3C. Original tumor weight for Fig 4B. Original tumor inhibition rate for Fig 4C. Original body weight for Fig 4D. Original H-score for Fig 4F. Original Elisa for Fig 7A-7C. Slide 1: Original IHC for Fig 4E. Slide 2: Original IF for Fig 6A. Slide 3: Original IF for Fig 6B. Page1–6: Original western blot for Fig 5B, 5F, 6C. (ZIP) [file pone.0322056.s001.zip › 1-Original Data.xlsx]

## Sheet: original data
Fig 1A								Fig 1C							Fig 1D
MTT		HMGB1 ng/mL						MTT		5OMV µg/mL					MTT		HMGB1 800ng/ml
	0	10	100	200	400	800			0	50	100	250	500			0	0	100	250	500
	82.1499	104.82	98.7212	110.922	102.909	156.534			90.3974	104.892	97.9635	108.373	91.8508			88.131	134.06	106.742	86.7703	97.8988
	105.969	91.474	103.803	121.082	152.58	117.347			89.6296	98.7299	106.745	96.9737	91.4816			87.7854	159.93	115.285	96.1847	98.5519
	103.008	97.8595	99.5609	96.0256	113.127	120.308			105.819	102.721	105.308	106.01	108.564			95.9008	121.18	93.627	110.66	81.8998
	109.614	101.262	78.9019	110.168	116.897	115.58			102.657	104.829	106.84	107.575	91.6093			118.034	121.956	107.477	99.0416	87.124
	97.7184	104.311	113.503	105.261	101.665	128.488			107.749	106.521	107.734	109.906	106.808			105.653	137.68	111.803	121.653	83.5324
	101.549	100.262	111.139	110.02	130.61	163.901			103.743	108.373	105.723	98.3062	100.582			104.538	119.585	109.708	94.0079	81.6277
Fig 2B								Fig 2D							Fig 2F
wound		HMGB1 800ng/ml						migration		HMGB1 800ng/ml					tube		HMGB1 800ng/ml
closure	0	0	100	250	500				0	0	100	250	500		numbers	0	0	100	250	500
	1.23233	29.5895	14.6795	11.2903	7.92803				85.9913	231.241	118.191	104.448	63.1912			35	38	31	28	29
	1.15495	24.1931	16.3308	10.8565	4.24218				112.864	177.332	98.0081	79.5299	68.5825			28	44	28	27	21
	1.07445	21.5073	15.5045	9.50374	6.73077				101.154	182.287	109.236	91.65	74.4502			34	38	22	26	24
Fig 3B								Fig 3C
microvessels		HMGB1 800ng/ml						The number of					HMGB1 800ng/ml
	0	0	100	250	500			microvascular	DAYS	0			0			100			250			500
								branches
	5	25	6	7	7				0	0	0	0	0	0	0	0	0	0	0	0	0	0	0	0
	3	22	14	7	6				3	2	1	1	11	12	20	1	9	11	4	15	9	3	6	10
	2	29	13	9	3				6	4	2	3	15	18	27	5	36	20	3	28	8	4	18	13
									9	3	5	3	16	22	29	9	27	19	11	20	7	10	16	12
									12	2	6	2	29	29	43	7	19	18	7	14	10	12	5	4
Fig 4B		5OMV			sorafenib			Fig 4C	5OMV			sorafenib			Fig 4D																													Fig 4F
tumor	0	12.5	25	50	1			tumor	12.5	25	50	1			body	DAYS	model					5OMV 12.5mg·kg-1					5OMV 25mg·kg-1					5OMV 50mg·kg-1					Sorafenib 1mg·kg-1							H-SCORE		5OMV			sorafenib
weight								inhibition rate							weight	1	22.5	23.5	24.5	22	22.5	22	23.5	22.5	24	22.5	22.5	24	21.5	24	22.5	24	21.5	25	23	22.5	22.5	23	24.5	22	22.5				0	12.5	25	50	1
(g)	1.062	0.8571	0.6	0.621	0.265				0.428219	0.599733	0.585724	0.823215			(g)	3	22	24	23.5	25	23	23.5	23	25	23.5	23	25	23.5	24	24	24.5	23	26.5	23.5	23	25	22	24	20.5	25	23
	1.022	0.9801	0.8471	0.605	0.3				0.346231	0.43489	0.596398	0.799867				5	23	25	22.5	21.5	24	22	22	24	22.5	22	22.5	21.5	22	23	22.5	23.5	22.5	23.5	20.5	22	23	25	22.5	21.5	21				4.5307	2.9961	1.8729	1.60123	1.28
	1.334	0.6833	0.677	0.868	0.564				0.544163	0.548366	0.420947	0.623749				7	23	24	23.5	25	24	24	22	22.5	25	23	24.5	23	23.5	23.5	23.5	26	23	24.5	23.5	24	23	21	23.5	21	22				3.5979	2.4254	1.862	1.4141	1.65
	1.754	0.9491	0.4828	0.288	0.468				0.366845	0.677919	0.807872	0.687792				9	23.5	22	23.5	24	22.5	23	25	23	23	25	23.5	24	22.5	23.5	23.5	24	25	24	23.5	24.5	23.5	22	20.5	22	22.5				4.0123	2.651	2.55	1.9589	1.07
	2.323	0.8593	0.73	0.418	0.383				0.426751	0.513009	0.721147	0.744496				11	22.5	23	23.5	23	23	23	22.5	21.5	22	24	24	21.5	23	22.5	23.5	22	23.5	23.5	24	24.5	22.5	23	23.5	23	21
																13	22	22.5	24	23.5	21.5	24	22.5	22.5	22.5	22	24	22.5	23.5	24	23	23	22.5	23.5	24	23	22	22.5	24	23.5	21.5
Fig 7A								Fig 7B								Fig 7C
Elisa		HMGB1 800ng/mL						Elisa			5OMV mg/kg					Elisa			5OMV mg/kg
	0	0	100	250	500				Control	Model	12.5	25	50				Control	Model	12.5	25	50
cell								tissue								tissue
VEGF	261.27	1256.32	1112.96	194.86	117.84			HMGB1	792.12	1550.97	1018.33	956.65	545.77			VEGF	3501.3	4514.23	4022.2	4933.58	4522.26
(pg/mL)	446.75	1878.41	1192.71	175.12	60.76			(pg/mL)	1457.05	1873.2	1090.15	719.3	550.42			(pg/mL)	3334.21	5255.3	4052.57	3381.85	3869.8
	534.38	1634.65	1565.77	259.2	156.22				1354.23	1888.18	920.22	784.61	769.03				3592.64	5089.72	4748.01	41422	3549.23
